# Supplementary material for: Modeling phenotypic heterogeneity towards evolutionarily inspired osteosarcoma therapy
Source: Sci Rep. 2023 Nov 17;13:20125. doi: 10.1038/s41598-023-47412-1 (PMC10656496; doi:10.1038/s41598-023-47412-1)
Supplement: Supplementary file 2 — Supplementary Information 2. [file 41598_2023_47412_MOESM2_ESM.xlsx]

## Sheet: Full alphabetical with dups rem
Supplemental Table 1: Drug Screen of 131 agents sorted alphabetically.
Full Name	MW	[Top] (µM)	Top ng/ml	143B [Top]	143B [1:5]	143B [1:25]	MG63 [Top]	MG63 [1:5]	MG63 [1:25]	MNNG [Top]	MNNG [1:5]	MNNG [1:25]	SAOS2 [Top]	SAOS2 [1:5]	SAOS2 [1:25]	U2OS [Top]	U2OS [1:5]	U2OS [1:25]	AVG [Top]	AVG [1:5]	AVG [1:25]	Mechanism of Action
4E1RCat	478.46	20.9004	10000	0.336194	-0.140522	-0.0494329	0.267935	0.036901	0.000767563	-0.0211004	-0.0647414	-0.00679747	0.522047	0.0827403	0.0252247	0.336213	0.102716	0.0110534	0.288258	0.00341882	-0.00383694	eIF4E:eIF4G and eIF4E-BP1 inhibitor
Afuresertib (GSK2110183)	427.319	1	427.319	0.0840631	-0.017916	-0.00140847	0.110003	-0.0322701	-0.0515427	0.159329	0.0120206	0.00794152	0.25811	0.074047	-0.0122866	0.208213	0.062391	-0.00554439	0.163944	0.0196545	-0.0125681	AKT inhibitor
Aluminon	473.438	2.53465	1200	0.126723	0.0127723	0.00651807	0.355941	0.121555	0.0298	0.215013	0.132725	0.0287757	0.0173521	0.0249223	0.0206221	0.494485	0.290019	0.0389864	0.241903	0.116399	0.0249405	RISC, ribonuclease, topoisomerase II inhibitor
(+)-Aphidocolin	338.488	28.3614	9600	0.956583	0.815395	0.533126	0.772273	0.721097	0.506331	0.675181	0.638626	0.436297	0.756287	0.684123	0.350038	0.534983	0.316543	-0.00352469	0.739061	0.635157	0.364454	DNA polymerase inhibitor (MCM suppressant)
Arsenic Trioxide	197.841	1.01112	200.042	0.00630647	-0.0032934	-0.0171349	0.0203901	-0.0139788	0.0326751	0.00296923	0.0137676	0.0238302	0.0671669	0.0480799	0.0729961	0.0140295	-0.040266	0.0210721	0.0221724	0.00086186	0.0266877	Cytotoxic
AT13148	313.785	1	313.785	0.181912	-0.0365546	-0.0514785	0.269315	0.0317394	-0.0461892	0.264233	-0.0205247	-0.0396082	0.797696	0.13616	-0.0338701	0.326632	0.0707186	0.00527861	0.367957	0.0363077	-0.0331735	Dual AKT, p70S6K inhibitor
Axitinib (AG013736)	386.47	0.0719331	27.8	0.175246	-0.0085661	0.0102913	0.29239	0.0716004	0.105549	0.192782	0.0658747	0.123329	0.0188151	0.0675647	0.0542303	0.0825599	0.0590703	0.0671214	0.152359	0.0511088	0.0721042	VEGF, PDGF
AZ20	412.508	1	412.508	0.427071	-0.00651288	-0.0151162	0.294844	0.045165	-0.0130744	0.752716	-0.008906	-0.00737682	-0.0265212	-0.070131	-0.0410176	0.250837	0.070054	0.0263986	0.339789	0.00593382	-0.0100373	ATR/ATM, mTOR inhibitor
5-Azacitidine	244.205	3.07377	750.629	0.0172694	0.0416725	0.0160455	0.0783716	0.0851574	0.0781577	0.0805793	0.124527	0.123632	0.0681923	0.0775281	0.0792122	0.0465369	0.0665934	0.088261	0.0581899	0.0790957	0.0770616	Nucleoside analogue/DNA methylation
AZD1775 (MK1775)	500.595	0.998801	499.995	0.450872	0.323929	0.258812	0.42218	0.313622	0.303124	0.633336	0.312921	0.296757	0.438007	0.353995	0.286556	0.371058	0.145546	0.201918	0.463091	0.290002	0.269433	Wee1 inhibitor // CDK1 activator
AZD-5153	667.767	0.179703	120	0.104015	0.0562429	-0.00518807	0.219773	0.105637	0.042213	0.0444329	0.00531158	-0.0159326	0.364607	0.195297	0.072796	0.188955	0.112974	0.0744174	0.184357	0.0950924	0.0336611	BET/BRD4 inhibitor (Phase I)
AZD-6738	412.512	24.2417	10000	0.889785	0.218987	-0.0731535	0.70057	0.572213	0.0634521	0.65265	0.684113	0.305322	0.617551	0.248265	0.066621	0.5136	0.396463	0.0474443	0.674831	0.424008	0.0819373	ATR inhibitor
AZD8055	465.554	1	465.554	0.638852	0.559145	0.216243	0.716304	0.677506	0.357803	0.588395	0.405584	0.140115	0.490051	0.394859	0.105858	0.650781	0.55999	0.264542	0.616877	0.519417	0.216912	mTORC1/2 inhibitor
B02	339.398	24.3077	8250	0.557753	-0.0934481	-0.049118	0.885021	0.0741275	0.000319754	0.427381	-0.00429895	-0.00366602	0.820555	0.0904113	0.0118872	0.451767	0.0673417	-0.00237312	0.628495	0.0268267	-0.00859003	RAD51 inhibitor
BAY1251152	404.43	0.494523	200	0.940578	0.538173	-0.111404	0.625328	0.221523	0.0385655	0.71069	0.361267	0.05365	0.865024	0.644671	0.0761555	0.93459	0.432732	0.0219961	0.815242	0.439673	0.0157926	CDK9, PTEFb
BAY 80-6946 (Copanlisib)	480.52	1	480.52	0.566483	0.240294	0.0463993	0.799313	0.560965	0.271928	0.772021	0.555749	0.235377	0.716496	0.514011	0.308807	0.550843	0.40099	0.266153	0.681031	0.454402	0.225733	Pan-Class I PI3K inhibitor
Belinostat (PXD101)	318.348	1	318.348	0.489119	0.0553682	0.0302858	0.205957	-0.0680316	-0.0911215	0.47148	0.091567	0.047675	0.502615	0.0547991	0.0287057	0.654452	0.25533	0.112578	0.464724	0.0778065	0.0256247	Pan-HDAC inhibitor
Berzosertib (VE822)	463.556	2.15724	1000	0.11724	-0.0065309	-0.150186	0.692456	0.225543	-0.0734486	0.746659	0.65158	0.0797423	0.392751	0.136304	0.0505669	0.768382	0.102823	0.00770489	0.543498	0.221944	-0.017124	ATR
Dactolisib (NVP-BEZ235)	469.537	1	469.537	0.668513	0.588376	0.36702	0.768486	0.699775	0.556449	0.674051	0.564377	0.31478	0.530581	0.433657	0.273049	0.658866	0.60329	0.46138	0.660099	0.577895	0.394536	Pan-PI3K & mTORC1/mTORC2 inhibitor
BIBR1532	331.371	211.244	70000	0.702646	-0.0934196	-0.000258243	0.71546	0.309565	-0.0494163	0.454007	0.0169044	0.00619046	0.428882	0.160773	0.0408856	0.502025	0.0641185	-0.0174891	0.560604	0.0915882	-0.00401753	Telomerase
BI-D1870	391.423	127.739	50000	0.895376	0.458739	0.144519	0.612735	0.438979	0.501562	0.773103	0.299217	0.143763	0.963979	0.414113	0.378308	0.970675	0.295347	0.136753	0.843174	0.381279	0.260981	p90 RSK1/2/3/4 -> S6 Ribosome // Translation (putative)
Binimetinib (MEK162 / ARRY162)	441.227	1.11733	492.996	0.267744	0.106952	0.0235457	0.367907	0.0601731	0.232106	0.197773	0.168427	0.0854979	0.0818061	0.0604651	0.0695708	0.078167	0.0311995	0.0540525	0.198679	0.0854433	0.0929546	MEK1/2 inhibitor
Buparlisib (BKM-120)	410.394	1	410.394	0.307404	-0.0210541	0.00587471	0.737212	0.038955	0.00157347	0.548967	0.04358	0.039477	0.387208	0.051618	0.0272763	0.316502	0.104738	0.120094	0.459459	0.0435674	0.0388591	Pan- Class I PI3K
BMH-21	360.417	13.8728	5000	0.976887	0.954421	-0.0377387	0.82028	0.864811	0.261792	0.915374	0.937504	0.164614	0.9918	0.932	0.295751	0.94209	0.961421	0.210627	0.929286	0.930032	0.179009	DNA Intercalation // RNA Polymerase (p53 activator?)
Bortezomib (PS-341)	384.237	0.16396	62.9995	1.00142	0.990499	0.0945636	0.999019	0.979694	0.560614	0.997814	0.969351	0.052075	0.967701	0.363082	0.0520924	0.999091	0.87048	0.063457	0.993009	0.834621	0.16456	Proteasome
Bosutinib (SKI-606)	548.46	0.364657	200	0.158927	0.0526452	0.00913042	0.137117	-0.00584687	0.0108839	0.198218	0.0773558	0.054928	0.225865	0.0520067	0.0906416	0.132527	0.0154902	0.0514206	0.170531	0.0383302	0.0434009	BCR-ABL, SRC, LYN, HCK
Cabozantinib (XL-184)	501.506	3.98804	2000.02	0.0534136	0.00810024	0.00932923	0.248168	0.145407	0.0627527	0.833558	0.765244	0.596434	0.16668	0.0788704	0.0603743	0.146004	0.107709	0.104117	0.289565	0.221066	0.166601	AXL, FLT3, KIT, MET, RET, TIE-2, TRKB, VEGF1/2/3
Carfilzomib (PR-171)	719.91	5.87859	4232.06	0.999285	0.994593	0.987958	1.00509	0.999231	0.991322	0.999077	0.994925	0.986357	1.00117	0.997692	0.969833	1.00251	0.998226	0.974281	1.00142	0.996933	0.98195	Proteosome (Irreversible)
CGP 57380	244.233	20.0628	4900	-0.0361525	-0.224804	-0.0378331	0.332332	0.0345054	-0.0133112	0.0900483	-0.0323967	-0.025552	0.532966	0.30923	0.0934013	0.333806	0.0820489	0.00201669	0.2506	0.0337168	0.00374433	MNK1 inhibitor, IRES
CHIR-124	419.913	4.76289	2000	0.857877	0.841959	0.0387731	0.694436	0.788036	0.313783	0.769935	0.740249	0.655502	0.905229	0.628153	0.239073	0.914585	0.745832	0.611125	0.828412	0.748846	0.371651	CHK1/2 // Cell Cycle Arrest
cisplatin	300.051	4	1200.2	0.784629	0.154672	-0.0645886	0.282666	0.093488	-0.00659384	0.352526	0.0444805	0.0108399	0.359212	0.137235	0.049073	-0.183949	-0.0404215	-0.0420117	0.319017	0.0778907	-0.0106563	Alkylator
Costunolide	232.323	215.218	50000	0.996075	0.936431	-0.00565536	0.998029	0.98642	0.107874	0.995711	0.247238	0.0505318	0.9979	0.996993	0.357953	0.996744	0.801339	0.0916115	0.996892	0.793684	0.120463	Telomerase, Farnesyl-proteintransferase
CPI-0610	365.817	82.0082	30000	0.405094	0.263744	0.1346	0.603969	0.458567	0.374732	0.332783	0.0867954	-0.00392558	0.669065	0.418803	0.338432	0.475891	0.285343	0.192748	0.49736	0.302651	0.207317	BET bromodomain inhibitor
Crizotinib (PF-2341066)	450.337	1.39894	629.995	0.0247604	-0.00221134	-0.0236857	-0.0589868	-0.0528261	-0.02771	0.0254074	0.00900978	0.0273289	0.0546697	0.00732738	0.0221548	-0.18511	-0.136698	-0.102766	-0.0278519	-0.0350796	-0.0209356	ALK/met
CX-5461	513.62	19.4696	10000	0.431688	-0.0223055	-0.0299507	0.507197	0.30023	0.0353273	0.593989	0.17216	0.0581869	0.997598	0.463815	0.402145	0.630757	0.139043	0.00538332	0.632246	0.210588	0.0942183	Polymerase I (rRNA transcription) // Translation (putative)
Cytarabine (Ara-C)	243.217	1	243.217	0.0726234	-0.0168794	-0.0540504	0.127107	0.0595912	0.0738564	0.074529	0.0324389	0.071169	0.25328	0.179012	0.066706	-0.0714882	-0.0135653	-0.0121234	0.0912103	0.0481195	0.0291115	Nucleoside Analogue
Dacarbazine (Imidazole carboxamide)	182.183	21.9539	3999.63	0.131673	-0.00882382	0.0254318	0.0523447	0.0735183	0.090438	0.118263	0.112328	0.10335	0.271814	0.0834793	0.0994602	0.00813403	-0.00537011	0.0249528	0.116446	0.0510262	0.0687266	DNA Alkylator/Crosslinker
Dasatinib (BMS-354825)	488.006	0.29918	146.002	0.148772	0.0772119	0.0680757	0.289297	0.190033	0.147139	0.337992	0.240908	0.169134	0.301228	0.198821	0.156747	0.171801	0.0826444	0.0598146	0.249818	0.157924	0.120182	SRC-family TKI
Dinaciclib (SCH727965)	396.486	1.80334	715	0.93352	0.894801	0.933012	0.77626	0.664469	0.671688	0.740782	0.663493	0.637234	0.880893	0.872236	0.848988	0.899988	0.915863	0.945323	0.846288	0.802172	0.807249	CDK1,2,9
Disulfiram	296.524	1.34896	400	0.0545991	0.0550574	0.0378725	0.162178	0.035078	0.0038813	0.0373768	0.00621571	0.0220134	0.541553	0.521112	0.0433311	0.0539162	0.0340729	-0.00858995	0.169925	0.130307	0.0197017	Aldehyde dehydrogenase
Docetaxel (RP 56976)	807.879	2.32045	1874.65	0.740253	0.792718	0.801589	0.721144	0.760678	0.72215	0.831071	0.834151	0.674021	0.809092	0.856525	0.797672	0.697067	0.702409	0.658794	0.759725	0.789296	0.730845	Microtubule
Doxorubicin	543.519	1	543.519	0.990681	0.874683	0.569905	0.8481	0.453019	0.391077	0.909963	0.536976	0.339501	0.94425	0.773213	0.360068	0.916463	0.732368	0.0477585	0.921891	0.674052	0.341662	DNA, topo II
Duvelisib (IPI-145)	416.863	1	416.863	0.00221852	0.000335698	0.00830974	0.0732548	-0.00670354	-0.00997151	0.138748	0.0836553	0.0792263	0.0836509	0.0281823	0.044994	0.110615	0.0350308	0.0893229	0.0816974	0.0281001	0.0423763	PI3Kd/g
eFT508	340.387	0.117513	40	0.0292589	0.0259555	0.0153115	0.0055269	0.000639957	0.0225215	0.0358602	0.049256	0.0048048	0.0558895	0.0278524	0.0387565	0.0280769	0.0159111	0.0105166	0.0309225	0.023923	0.0183822	MNK1 inhibitor, IRES
Eribulin mesylate	826.002	0.628329	519.001	-0.0220673	-0.0198764	-0.0174496	0.242399	0.164396	0.0304154	0.0975664	0.0807719	0.088998	0.224433	0.203252	0.119232	0.033528	0.072703	0.0721441	0.115172	0.100249	0.0586679	Microtubule
Etoposide (VP-16)	588.557	8.49473	4999.63	0.923245	0.649963	0.136199	0.416769	0.266419	0.0268633	0.599549	0.323139	0.0862116	0.684416	0.310197	0.144972	0.4074	-0.132608	-0.00410066	0.606276	0.283422	0.078029	Topoisomerase II // DNA Damage
Everolimus (RAD001)	958.224	1	958.224	0.218255	0.10087	0.0659281	0.329051	0.176936	0.191218	0.215642	0.120304	0.0796557	0.180273	0.0815972	0.0469872	0.280209	0.242676	0.218342	0.244686	0.144477	0.120426	mTOR
Fimepinostat (CUDC907)	508.553	1	508.553	0.942069	0.86201	0.692851	0.855185	0.580783	0.252124	0.911884	0.769752	0.538831	0.995248	0.989067	0.871909	0.975879	0.967165	0.909661	0.936053	0.833755	0.653075	Class I PI3K; HDAC
G418	496.558	16.9567	8420	0.0113611	-0.00899174	-0.0173727	0.210885	-0.0112068	-0.0485005	-0.0180065	0.0418267	0.0101717	0.51656	0.0427728	-0.0181024	0.168283	0.0567523	-0.00298623	0.177817	0.0242306	-0.015358	80S Ribosome // Protein Synthesis
GDC-0032	460.542	1	460.542	0.177232	0.0301482	0.0141131	0.479453	0.263339	0.155021	0.48591	0.265894	0.137302	0.395604	0.233607	0.0591078	0.366357	0.266482	0.135459	0.380911	0.211894	0.1002	PI3Kα/δ/γ inhibitor (excludes beta)
Gedatolisib (PKI-587, PF-05212384)	615.726	1	615.726	0.682447	0.589831	0.206563	0.774543	0.724699	0.515486	0.44996	0.152274	0.0515115	0.713275	0.594284	0.400959	0.677464	0.390331	0.131907	0.659538	0.490284	0.261286	Dual PI3K/mTOR inhibitor
Gefitinib (ZD 1839)	446.902	4.94518	2210.01	0.0218609	0.0094779	0.000492643	0.0411923	0.0478906	0.0233577	0.0704511	0.0294815	0.0300009	0.222108	0.103452	0.0738266	0.106382	0.0644424	0.0369295	0.0923989	0.0509488	0.0329215	EGFR
Gemcitabine hydrochloride	299.659	136.803	40994.4	0.897549	0.893105	0.902979	0.725842	0.673918	0.653042	0.698733	0.638925	0.604002	0.757199	0.645256	0.650093	0.147887	0.149739	0.163709	0.645442	0.600189	0.594765	Nucleoside analogue
GSK2126458 (Omipalisb (GSK 212))	505.496	1	505.496	0.747584	0.489382	0.164609	0.834637	0.707065	0.485615	0.876686	0.742871	0.476251	0.785776	0.614317	0.37845	0.706352	0.532918	0.313372	0.790207	0.617311	0.363659	Dual PI3K/mTOR inhibitor
GSK2636771	433.431	1	433.431	-0.00500456	-0.0331575	-0.0136811	-0.0236863	-0.0421115	-0.0172287	-0.0109028	0.00431474	0.0123615	-0.0834596	-0.0847079	-0.0795134	-0.0294649	0.000328022	0.0106964	-0.0305036	-0.0310668	-0.0174731	PI3K-beta specific inhibitor
GSK923295A	592.128	12.0278	7121.98	0.991981	0.899	0.48408	0.992748	0.968044	0.547094	0.991802	0.851826	0.64553	0.991885	0.984699	0.837346	0.985068	0.878965	0.540672	0.990697	0.916507	0.610944	CENP-E inhibitor
HLM006474	399.494	150.19	60000	0.99273	0.322784	0.0189263	0.997945	0.26268	0.0169963	0.919512	0.116971	0.0246393	0.99731	0.496052	0.0769784	0.994613	0.257333	0.0312939	0.980422	0.291164	0.0337668	E2F inhibitor
Hydroxyurea	76.055	52.5935	4000	0.0571554	0.00882738	-0.000637087	0.0144032	0.0259723	0.0447322	0.083226	0.0534132	0.0401129	0.0197535	0.0231772	0.00905078	0.0617068	0.0231149	0.0157513	0.047249	0.026901	0.021802	Inhibits DNA synthesis (MCM suppressant)
IC-87114	397.442	1	397.442	0.0141863	-0.0541202	-0.0384146	0.0182224	-0.0518108	-0.0379137	0.0571829	-0.00989329	-0.0399647	-0.00721293	-0.105687	-0.135183	0.168703	0.017756	-0.027183	0.0502163	-0.0407511	-0.0557319	PI3K-delta specific inhibitor
Ipatasertib (GDC-0068)	458.003	1	458.003	-0.0255422	0.0155881	-0.013676	0.174022	0.0668957	0.011126	0.0688179	0.0456235	0.038332	0.149609	0.066913	0.0277796	0.154202	0.120729	0.0631292	0.104222	0.0631498	0.0253382	Pan-AKT inhibitor
Isoginkgetin	566.518	70.6068	40000	0.8932	0.740503	0.0253539	0.935168	0.177775	-0.0301961	0.583693	0.109812	0.000602947	0.840668	0.165117	0.0148912	0.928934	0.12701	-0.00754668	0.836333	0.264043	0.000621051	pre mRNA splicing inhibitor
trans-ISRIB	451.344	11.078	5000	0.030489	0.0515997	0.046626	0.120932	0.0590311	0.0475583	0.00192515	0.0194447	0.0128789	0.0571985	-0.00959263	-0.0145987	0.0454625	0.0196004	-0.00803026	0.0512015	0.0280167	0.0168868	PERK (eIF2AK3) // Integrated Stress Response (ISR)
Ixabepilone (BMS-247550)	506.698	0.197355	99.9996	0.886541	0.848107	0.653829	0.78742	0.688342	0.468656	0.688987	0.625472	0.401867	0.785396	0.770007	0.467375	0.328034	0.208026	0.0881597	0.695276	0.627991	0.415977	Microtubule
Ixazomib (MLN2238)	361.029	1	361.029	0.9997	0.983518	-0.0021856	0.982157	0.778634	0.0437918	0.981343	0.680666	0.01686	0.740536	0.115623	-0.034313	0.976592	0.601634	0.0583593	0.936065	0.632015	0.0165025	Proteasomine inhibitor
(+)-JQ-1	456.988	21.8824	10000	0.746344	0.406278	0.241424	0.634149	0.49542	0.40494	0.5903	0.268992	0.108837	0.980156	0.646575	0.390632	0.726739	0.421103	0.284366	0.735538	0.447674	0.28604	BRD(BET family) inhibitor
KU-0063794	465.54	1	465.54	0.381653	-0.0203148	-0.0478307	0.512044	0.0938528	-0.00388784	0.267735	0.0218706	-0.0196103	0.255432	-0.0989626	-0.107016	0.391501	0.0631085	-0.00279531	0.361673	0.0119109	-0.036228	mTORC1/2 inhibitor
Lapatanib Ditosylate	925.461	5.29942	4904.4	0.00318034	-0.00942319	-0.0250354	0.0795975	0.0524787	0.103431	0.135075	0.0923078	0.121158	0.063122	0.0411168	0.0462073	0.0786651	0.0554657	0.0726333	0.071928	0.0463892	0.0636789	HER2, ErbB1, ErbB2
LDC044297	432.532	9.24787	4000	0.816111	0.106171	-0.042679	0.667382	0.251315	0.229256	0.588222	0.3707	0.16461	0.799857	0.450408	0.194046	0.856309	0.412282	0.188848	0.745576	0.318175	0.146816	CDK7 inhibitor
Madrasin	311.345	25.695	8000	0.906281	0.95783	-0.0282413	0.977472	0.956622	-0.00429883	0.829222	0.936148	0.00147889	0.985313	0.726664	-0.00776569	0.985993	0.825731	-0.00191376	0.936856	0.880599	-0.00814814	early splicesome assembly inhibitor
Methotrexate	454.439	1000	454439	0.903925	0.905943	0.901532	0.596574	0.583705	0.608419	0.581108	0.597371	0.587699	0.701278	0.687444	0.68569	0.360383	0.341552	0.393295	0.628653	0.623203	0.635327	folic acid
MHY1485	387.39	1	387.39	0.0582498	-0.0545669	-0.0456341	-0.0813954	-0.0960922	-0.0556436	0.00795954	-0.0533785	-0.0380644	-0.0145014	-0.0867615	-0.115271	0.134261	0.00771564	-0.038022	0.0209146	-0.0566167	-0.058527	mTOR activator/autophagy inhibitor
ML-216	383.325	26.0875	10000	0.464958	0.374245	0.194542	0.244776	0.0489246	0.0165817	0.278971	0.166951	0.0906431	0.0768058	0.000261334	-0.0257474	0.16296	0.0544453	-0.0109759	0.245694	0.128965	0.0530088	Bloom RecQ helicase inhibitor; ALT inhibitor?
Niraparib (MK-4827) tosylate	320.396	5.30593	1700	0.130554	0.047051	0.0198345	0.428575	0.076484	0.0344529	-0.113849	-0.11661	-0.0809829	0.380646	0.119934	0.0684412	0.0329745	0.0566617	0.0317274	0.17178	0.0367042	0.0146946	PARP in trials
Omacetaxine Mepsuccinate	545.621	0.183284	100.004	0.941304	0.567272	0.0457273	0.738098	0.450887	0.0816403	0.776246	0.391636	0.0868891	0.803407	0.558907	0.0525103	0.782201	0.48692	0.114895	0.808251	0.491124	0.0763324	80S Ribosome, Protein Synthesis
Palbociclib (PD-0332991)	483.994	1	483.994	0.11982	-0.0220904	-0.0439618	0.219634	0.115189	0.0539014	0.413031	0.233212	0.0557033	0.108818	-0.0354002	-0.0372123	0.138432	0.0726972	0.0358133	0.199947	0.0727215	0.0128488	CDK4/6 inhibitor
Palifosfamide tromethamine	342.157	375.566	128502	0.981978	0.929091	0.514209	0.733119	0.391795	0.0467335	0.977612	0.546942	0.259262	0.959776	0.518824	0.148859	0.950372	0.119099	-0.0637583	0.920571	0.50115	0.181061	Alkylator
Palomid 529	406.43	1	406.43	-0.0302726	-0.0442649	-0.00185612	-0.0223913	-0.0579033	-0.0320384	-0.0134416	-0.0430305	-0.00816368	-0.0134544	-0.028897	0.00249156	0.033829	0.0448249	0.0454381	-0.00914618	-0.0258542	0.00117429	mTORC1/2 inhibitor
Panobinostat (LBH589)	349.426	0.0429275	15	0.235474	0.0171457	-0.103853	0.430478	0.175161	-0.0175602	0.139587	-0.00461666	-0.0466134	0.981354	0.615499	0.11563	0.570707	0.265381	0.0464699	0.47152	0.213714	-0.00118521	Class I/II/IV HDAC
Pazopanib (GW786034B)	473.979	63.2782	29992.5	0.215299	0.0674602	0.0168441	0.234712	0.240942	0.150327	0.235934	0.225565	0.126787	0.333251	0.186516	0.0237095	0.184822	0.205618	0.138793	0.240804	0.18522	0.0912921	VEGF1/2/3, PDGFRAB, FGF1/3, Lck, c-Fms-kit
Pemetrexed (LY231514)	427.411	985.026	421010	0.503398	0.489395	0.449136	0.454154	0.40334	0.380022	0.608414	0.562385	0.415034	0.466577	0.411703	0.399167	0.184455	0.15043	0.171878	0.4434	0.403451	0.363047	Anti-folate
Perifosine (KRX-0401)	461.658	1	461.658	-0.032169	-0.00865821	-0.0187186	0.0372039	0.00891422	-0.0281101	-0.0229359	-0.00915839	0.0401243	-0.13168	-0.0868823	-0.0126692	0.0152316	0.0399331	0.050116	-0.0268699	-0.0111703	0.0061485	Cell Memb dis / AKT,PI3K,MAPK inhib
PF-04691502	425.489	1	425.489	0.511136	0.128696	0.0206089	0.756122	0.414297	0.105292	0.654785	0.337856	0.143339	0.668115	0.363833	0.164327	0.588583	0.273683	0.124184	0.635748	0.303673	0.11155	Dual PI3K/mTOR inhibitor
PI-103	348.362	1	348.362	0.346925	0.0695696	0.0238586	0.598208	0.147138	0.0232981	0.433874	0.166697	0.0599888	0.490937	0.201252	0.000900987	0.353835	0.0796379	0.0764148	0.444756	0.132859	0.0368922	Pan-PI3K inhibitor (some mTOR)
Pictilisib (GDC-0941)	513.635	1	513.635	0.140863	0.0817167	0.0254694	0.432581	0.130031	0.077835	0.479497	0.24885	0.0662392	0.433576	0.20387	0.0534099	0.403566	0.27889	0.129055	0.378017	0.188671	0.0704017	PI3K-alpha,delta inhibitor
Plerixafor 8HCl (AMD3100)	794.469	1.84169	1463.16	-0.0149116	-0.0033062	-0.0341857	0.0864061	0.0507971	0.0874547	0.100683	0.116316	0.0654805	0.0708025	0.0530542	0.0585353	0.0819881	0.0299377	0.032534	0.0649935	0.0493598	0.0419638	CXCR4
Pomalidomide	273.244	0.274524	75.0121	0.0365041	0.0571244	0.017203	0.0738953	0.0957327	0.0458797	0.00191667	0.0167229	0.025034	0.0332368	0.051141	0.0711927	0.0405535	0.0641763	0.0608696	0.0372213	0.0569795	0.0440358	angiogenesis/immunomod
Ponatinib	569.02	0.128295	73.0026	0.0399416	0.00147203	-0.0444285	0.108032	0.00216806	-0.0573906	0.0748941	0.0100725	0.00762214	0.201518	0.0871632	0.0356345	0.0983472	-0.0767211	-0.165525	0.104547	0.00483093	-0.0448175	BCR-ABL, SRC, VEGF, FGFR, PDGF, EPH, RET, TIE2, FLT3
Pralatrexate	477.473	0.0209433	9.99985	0.833141	0.674299	0.0727255	0.737353	0.651163	0.375808	0.871524	0.84826	0.205061	0.709544	0.322203	0.309624	0.721041	0.74916	-0.000140838	0.77452	0.649017	0.192616	antifolate
Pramlintide	3951.41	0.473249	1870	-9.90002e-05	-0.020613	-0.0379327	0.12788	0.00525501	-0.0492791	-0.0467042	-0.0194033	-0.0256106	0	0	0.0449901	0.0833257	0.0269818	-0.00507543	0.0328804	-0.00155589	-0.0145816	Amylin analogue; essential for proper glucose regulation
Prexasertib (LY2606368) HCl	365.397	0.273675	100	0.984295	0.971447	0.0133398	0.820067	0.744179	0.166318	0.836556	0.805151	0.692545	0.603789	0.457079	0.231457	0.868146	0.837733	0.712935	0.822571	0.763118	0.363319	CHK1 inhibitor
Rabusertib (LY2603618)	436.303	100.16	43700	0.997682	0.995156	0.938187	0.998304	0.551637	0.66648	0.970162	0.806241	0.750139	0.99774	0.973277	0.369056	0.997749	0.598312	0.750338	0.992328	0.784925	0.69484	CHK1
Ribozinoindole (Rbin1)	256.327	5.07165	1300	0.077535	0.0180347	0.0106584	0.228527	0.0560318	0.0162792	-0.15612	-0.173222	-0.0978407	0.119006	0.0525512	0.0603802	0.157485	0.0543289	0.0391993	0.0852864	0.00154491	0.00573526	MDN1 // Ribosome assembly
Regorafenib (BAY 73-4506)	500.831	7.78707	3900.01	1.00106	0.70342	0.236561	0.98974	0.4269	0.0914518	0.984288	0.599161	0.0480271	0.966646	0.384808	0.0671059	0.990864	0.512505	0.105998	0.986521	0.525359	0.109829	VEGF2, Tie-2
RG7800 HCl	416.529	5.04167	2100	-0.0343417	0.0279824	0.0296158	0.202828	0.0243816	0.0195905	0.0482853	-0.0731564	-0.0533901	0.356976	0.123549	0.0694183	0.21731	0.0338289	0.00260619	0.158212	0.0273171	0.0135681	SMN2 splicing inhibitor
RHPS 4 methosulfate	462.98	21.5992	10000	0.865135	0.959629	0.902492	0.975717	0.719109	0.230718	0.526679	0.222964	-0.0425821	0.992379	0.328885	0.12521	0.675962	0.238735	0.127317	0.807174	0.493864	0.268631	Telomere/DNA damage // Telomerase inhibitor
RK-33	428.452	233.398	100000	0.996198	0.99697	0.931466	0.997378	0.99426	0.981979	0.997112	0.995999	0.486121	0.997948	0.996079	0.9936	0.997347	0.993526	0.754831	0.997197	0.995367	0.829599	DDX3 (RNA Helicase)
Romidepsin (Depsipeptide)	540.696	0.697244	376.997	0.839508	0.745451	0.607764	0.796411	0.680253	0.545709	0.77508	0.663662	0.530499	0.978144	0.915626	0.732401	0.905242	0.753807	0.523619	0.858877	0.75176	0.587998	Class I/II HDAC (mostly I)
RS-1	524.227	23.0816	12100	0.875529	0.0265151	0.0206857	0.293857	0.0528929	0.00373194	-0.108625	-0.0897628	-0.0358533	0.25018	0.0562764	0.0347071	0.286324	0.0282135	0.00398806	0.319453	0.014827	0.0054519	RAD51 stimulatory compound, homology directed repair enhancer (in clinical trials)
Salubrinal	479.804	75.0306	36000	0.527173	0.136195	0.049001	0.459586	0.310833	0.057132	0.129604	-0.0162182	-0.0127239	0.772936	0.343529	0.0713724	0.347482	0.173188	0.0423426	0.447356	0.189505	0.0414248	eIF2a dephosphorylation inhibitor
Sapanisertib (TAK228, INK128)	309.326	1	309.326	0.628966	0.593601	0.349914	0.749912	0.716813	0.631799	0.628497	0.614876	0.378567	0.603163	0.563399	0.367839	0.67592	0.65048	0.408815	0.657292	0.627834	0.427387	mTOR
Saracatinib (AZD0530)	542.026	0.553506	300.015	0.0729464	0.0285765	0.0268876	0.13755	0.0387362	0.0227241	0.254341	0.123462	0.103881	0.264654	0.120981	0.0633945	0.191932	0.0839093	0.0915412	0.184285	0.0791329	0.0616857	SRC inhibitor
SBI-0640756	404.82	5.18749	2100	0.990709	0.0370237	-0.0212641	0.994435	0.433131	0.0037792	0.993041	-0.119433	-0.110111	0.997594	0.291743	0.0161912	0.996673	0.0772465	-0.00555631	0.994491	0.143942	-0.0233921	eIF4G1 inhibitor
Selinexor (KPT-330)	443.306	2.20164	976	0.960674	0.00131642	-0.128218	0.608755	0.279322	0.0745282	0.246016	-0.139132	-0.110113	0.914089	0.65676	0.263517	0.633394	0.238199	0.069683	0.672586	0.207293	0.0338794	CRM1 inhibitor
Selumetinib (AZD6244)	457.681	1.56878	718.002	0.217414	0.0949559	0.0207728	0.0939807	0.0612545	0.0824434	0.0417042	0.0323351	0.0959621	0.366688	0.371957	0.180173	0.0482468	0.0129013	0.00885992	0.153607	0.114681	0.0776423	MEK1/2 inhibitor
SF2523	371.407	1.61548	600	-0.0391682	-0.127475	-0.059612	0.543211	0.0851184	0.000671568	-0.121513	-0.0790306	-0.0484081	0.36792	0.130951	0.0593664	0.236393	0.0955345	-0.00169828	0.197369	0.0210195	-0.00993608	Inhibitor of PI3K, BRD4, mTOR
SN-38 (Irinotecan metabolite)	392.405	0.0127421	5.00006	0.576116	-0.00121598	-0.0198424	0.340958	0.0317221	-0.0333684	0.287914	0.0192045	0.00143358	0.548202	0.174257	0.0486489	-0.180937	-0.045088	-0.0369207	0.314451	0.0357759	-0.00800979	Topoisomerase IB
Sorafenib (BAY 43-9006)	637.027	5.33752	3400.14	0.307892	0.0798463	0.0591164	0.0917487	0.0747456	0.0846364	0.200719	0.0869927	0.106349	0.20867	0.0435535	0.0688381	0.18964	0.0741507	0.0842211	0.199734	0.0718578	0.0806321	VEGF2/3. PDGFRB, FLT3, BRAF, RET
SP2509 (HCI2509)	437.9	4.99657	2188	0.88288	0.420288	0.018177	0.967209	0.183595	-0.0130554	0.544904	0.134449	0.0250285	0.916907	0.461463	0.117377	0.588726	0.375439	0.134812	0.780125	0.315047	0.0564678	LSD1 inhibitor
SR-18292	366.505	22.1007	8100	0.0665156	0.00147225	-0.00342452	0.334999	0.0321116	0.0014898	-0.0530765	-0.150196	-0.115421	0.476096	0.0507802	0.0094615	0.250061	0.0335095	0.0120574	0.214919	-0.00646449	-0.0191673	GCN5 inhibitor
Suramin	1429.15	257.496	368000	0.57505	-0.023016	-0.017792	0.403457	-0.0642049	-0.0360644	0.906971	-0.0760405	-0.0731201	0.133479	0.0121851	0.0377605	0.144	-0.1067	-0.0556813	0.432591	-0.0515552	-0.0289794	RISC inhibitor (used to treat African sleeping sickness)
TAK931	341.433	2.63595	900	0.446429	0.384862	0.276107	0.255349	0.117074	0.0356926	0.0283022	0.00820963	-0.00563538	0.363169	0.252366	0.204	0.138966	0.0719645	0.0234591	0.246443	0.166895	0.106725	CDC7 inhibitor
Talazoparib (BMN-673)	380.359	0.252393	96	0.00393015	0.124331	0.0623022	0.497518	0.165558	0.0383002	-0.28261	-0.187488	-0.125049	0.582086	0.208849	0.0765755	0.200463	0.0789828	0.0544748	0.200277	0.0780466	0.0213208	PARP inhibitor; highly sensitive to PTEN mutation
Tanespimycin (17-AAG)	585.688	9.049	5299.9	0.856698	0.543806	0.153497	0.692101	0.588475	0.215418	0.822298	0.771679	0.458333	0.590987	0.369304	0.142686	0.583065	0.366235	0.16648	0.70903	0.5279	0.227283	HSP90 inhibitor
Temozolomide	194.151	51.4933	9997.47	0.487185	0.087293	0.0319704	-0.0807729	0.0289836	0.0308588	-0.00460826	0.042417	0.0709252	0.0614615	0.0472116	0.0218797	-0.110292	0.0376527	0.0536727	0.0705947	0.0487116	0.0418614	Alkylator
Temsirolimus (CCI-779)	1030.29	1	1030.29	0.0807864	0.126456	0.148232	0.281279	0.275739	0.273393	0.148762	0.155242	0.132143	0.0804093	0.0868924	0.108516	0.260837	0.272251	0.284329	0.170415	0.183316	0.189323	mTOR (binds FKBP-12)
TH-302	449.036	2.22717	1000.08	0.00950067	0.0160581	-0.00542254	0.397093	0.382103	0.371042	0.0439197	0.0468965	0.0640445	-0.00913287	0.0281767	0.0241309	-0.0109912	0.00944202	0.00530791	0.0860778	0.0965354	0.0918206	HAP, alkylator
THZ531	558.083	0.35837	200	0.245891	0.28238	0.143466	0.773679	0.263081	0.00480092	-0.0936064	-0.0589466	-0.00744778	0.846487	0.637536	0.0877387	0.0919077	0.0018592	-0.0119809	0.372871	0.225182	0.0433154	CDK12 inhibitor
Topotecan hydrochloride	457.907	0.00436777	2.00003	0.0122682	0.00430779	-0.019644	0.0573027	0.064431	0.0589828	0.0563203	0.0872345	0.0885413	0.0734517	0.060746	0.0509564	0.012398	0.000569613	0.0229723	0.0423482	0.0434578	0.0403617	topo I
Torin 2	432.406	1	432.406	0.946879	0.707385	0.459669	0.874048	0.771997	0.6136	0.917563	0.722303	0.332591	0.796709	0.427455	0.231453	0.746178	0.63756	0.461911	0.856275	0.65334	0.419845	mTORC, ATM/ATR
Torkinib (PP242)	308.345	1	308.345	0.310652	0.0541861	-0.0202635	0.588579	0.166798	0.0387857	0.293404	0.102502	0.0423216	0.260828	0.0343835	0.0170483	0.416259	0.216979	0.103555	0.373945	0.11497	0.0362894	mTOR, others
Trametinib (GSK1120212)	615.395	1	615.395	0.711059	0.683773	0.634608	0.271558	0.236868	0.0740834	0.616395	0.581194	0.362402	-0.0292997	0.0452759	0.0393968	0.67341	0.594431	0.23423	0.448625	0.428308	0.268944	MEK1/2 inhibitor
UNC0638	509.739	5.10065	2600	-0.0742519	-0.0873768	-0.0706043	0.176539	-0.00860218	-0.0134353	0.0600733	0.11503	0.106241	0.996751	0.0181698	-0.0294023	0.107793	-0.0210011	-0.0170747	0.253381	0.00324399	-0.00485518	SET7/9
UPF1069	279.295	5.01262	1400	-0.0989104	-0.0338024	-0.0172724	0.0495597	-0.00842187	-0.0681615	-0.0119944	-0.0258716	0.00274167	0.0374647	-0.0340267	-0.0216635	0.0748558	0.00634736	-0.0255276	0.0101951	-0.0191551	-0.0259767	PARP2 inhibitor
Vandetanib (AZD6474)	475.354	1.57358	748.006	0.0512732	0.0111227	0.00556313	0.066698	-0.0060959	-0.00624895	0.197568	0.053548	0.0280014	0.14119	0.0375738	0.0193736	0.196109	0.0697119	0.0277369	0.130568	0.0331721	0.0148852	VEGF2, EGF, RET
VE-821	368.411	1	368.411	0.0185721	-0.0174006	-0.0210982	-0.0929112	-0.101759	-0.0662207	0.0544511	-0.0430008	-0.0211914	-0.00264256	-0.0889964	-0.111526	0.132392	0.0483333	-0.0127358	0.0219724	-0.0405647	-0.0465544	ATR specific inhibitor
Vemurafenib (PLX4032)	489.922	31.6462	15504.2	0.694973	0.0650928	-0.00421668	0.491025	0.145333	0.0411749	0.584921	0.228671	0.0986187	0.403458	0.107415	0.00700775	0.32835	0.115548	0.0418923	0.500545	0.132412	0.0368954	RAF
Vinorelbine tartrate	778.947	0.018534	14.437	0.634081	0.168961	-0.0536254	0.811665	0.689781	0.0824713	0.527716	0.0980978	0.0421476	0.825661	0.476687	0.0741895	0.266951	0.00676164	-0.0229245	0.613215	0.288058	0.0244517	Microtubule polymerization //Anti-mitotic
Vismodegib (GDC-0449)	421.297	8.7824	3700	-0.0128302	-0.0141953	-0.0151047	-0.0175444	-0.0459923	-0.0260574	0.033688	0.0194715	0.0198412	0.0799183	0.0485736	0.0552367	0.0797189	-0.0098729	-0.0183118	0.0325901	-0.00040309	0.00312081	Hedgehog pathway, PgP
Vorinostat (SAHA)	264.32	1.13507	300.023	0.173446	-0.00268031	-0.0127127	0.0901618	-0.0163057	-0.0156171	0.0816286	0.0110626	0.0151597	0.139264	0.00900685	0.00353615	0.199841	0.0543766	0.0394542	0.136868	0.011092	0.00596404	Class I/II HDAC
Voxtalisib (XL765)	270.296	1	270.296	-0.0371919	-0.040355	-0.01568	-0.0187149	-0.0405558	-0.00473088	-0.0090025	-0.0265732	-0.0163218	-0.0642721	-0.058997	-0.0372123	0.0267694	0.0584306	0.0540237	-0.0204824	-0.0216101	-0.00398424	mTOR/PI3K Dual inhibitor, mostly for p110γ
Zoledronic acid	272.09	0.613745	166.994	0.0291038	0.00212757	0.00360417	-0.000978759	-0.0155743	-0.00995272	0.0477105	0.016506	0.0343873	0.0262626	0.00747416	0.0161027	0.0329637	0.0467621	0.0645568	0.0270124	0.0114591	0.0217397	bisphosphonate
